# Supplementary material for: QTL mapping of volatile compound production in Saccharomyces cerevisiae during alcoholic fermentation
Source: BMC Genomics. 2018 Mar 1;19:166. doi: 10.1186/s12864-018-4562-8 (PMC5831830; doi:10.1186/s12864-018-4562-8)
Supplement: Supplementary file 1 — Additional phenotypic information. Concentrations of determined secondary metabolites produced by the parental strains used in this study with trait variety among the segregant population given as interquartile range (IQR) and heritability of evaluated traits. (XLSX 21 kb) [file 12864_2018_4562_MOESM1_ESM.xlsx]

## Sheet: Additional file 1
Compound	MTF2621 [mg/L]	MTF2622 [mg/L]	Trait variety as IQR [mg/L]	Heritability
2-methylbutanoic acid	1.60 ± 0.19	2.65 ± 0.33	0.54	75.71
2-methylbutanol	0.05 ± 0.00	0.05 ± 0.00	0	58.14
2-methylbutyl acetate	0.26 ± 0.03	0.43 ± 0.09	0.14	92.87
2-methylpropanoic acid	2.80 ± 0.30	3.7 ± 0.51	1.61	94.35
2-methylpropanol	31.06 ± 4.63	21.6 ± 3.03	20.51	87.95
2-methylpropyl acetate	0.17 ± 0.02	0.10 ± 0.02	0.11	93.72
2-phenylethyl acetate	5.11 ± 1.15	5.65 ± 0.80	2.95	80.47
3-methylbutanoic acid	2.01 ± 0.23	1.98 ± 0.23	0.65	78.27
3-methylbutanol	234.41 ± 53.93	244.13 ± 46.85	60.79	-3.21
3-methylbutyl acetate	1.13 ± 0.11	1.93 ± 0.3	0.54	93.68
Butanoic acid	1.69 ± 0.36	0.95 ± 0.26	0.5	15.83
Decanoic acid	1.59 ± 0.90	1.66 ± 1.05	0.93	-56.77
Diethyl succinate	0.02 ± 0.02	0.03 ± 0.03	0.02	0.19
Dodecanoic acid	0.29 ± 0.20	0.62 ± 0.48	0.25	-4.48
Ethyl 3-methylthiopropanoate	1.99 ± 0.95 ×10-3	3.97 ± 0.99 ×10-3	0	69.38
Ethyl acetate	33.54 ± 16.01	74.83 ± 94.73	17.83	72.04
Ethyl butanoate	0.11 ± 0.02	0.09 ± 0.02	0.07	86.17
Ethyl decanoate	0.61 ± 0.29	0.55 ± 0.31	0.38	28.8
Ethyl dodecanoate	0.40 ± 0.27	0.6 ± 0.27	0.35	1.98
Ethyl hexanoate	0.43 ± 0.09	0.27 ± 0.05	0.24	69.56
Ethyl 2-methylpropanoate	0.04 ± 0.00	0.04 ± 0.01	0.01	88.05
Ethyl lactate	0.79 ± 0.36	1.21 ± 0.53	0.57	42.24
Ethyl octanoate	0.64 ± 0.19	0.53 ± 0.16	0.33	36.06
Ethyl propanoate	0.10 ± 0.01	0.11 ± 0.02	0.03	84.15
Ethyl 2-methylbutanoate	0.03 ± 0.00	0.03 ± 0.00	0	77.06
Ethyl 3-methylbutanoate	0.07 ± 0.00	0.07 ± 0.00	0	59.66
Hexanoic acid	2.34 ± 0.33	1.76 ± 0.29	1.8	91.33
Methionol	4.39 ± 1.96	10.53 ± 2.82	4.4	65.71
Octanoic acid	5.67 ± 1.33	4.48 ± 1.13	2.51	41.46
Phenylethanol	455.13 ± 105.33	711.57 ± 106.55	267.48	76.64
Propanoic acid	1.09 ± 0.25	0.53 ± 0.08	0.34	18.98
Propanol	21.41 ± 3.36	7.23 ± 0.96	6.81	63.61
Propyl acetate	0.07 ± 0.01	0.04 ± 0.00	0.02	70.62
Valeric acid	0.28 ± 0.03	0.06 ± 0.02	0.21	93.21
