# Supplementary material for: QTL mapping of volatile compound production in Saccharomyces cerevisiae during alcoholic fermentation
Source: BMC Genomics. 2018 Mar 1;19:166. doi: 10.1186/s12864-018-4562-8 (PMC5831830; doi:10.1186/s12864-018-4562-8)
Supplement: Supplementary file 4 — SNPs in predicted regulatory binding sites of validated genes. Detected SNPs in the 1000-bp upstream region of evaluated target genes that affect binding motifs for regulatory proteins as predicted with YEASTRACT [66]. Comparison of the strains MTF2621 and MTF2622 with the S. cerevisiae reference strain S288C. (XLSX 242 kb) [file 12864_2018_4562_MOESM4_ESM.xlsx]

## Sheet: Additional file 4
Gene	Nucleotide position	S288C	MTF2621	MTF2622	Affected binding motifs
AGP1	-523	A	G	A	Ume6
ILV6	-814	C	G	C	Msn2, Msn4, Nrg1, Rph1
LEU9	-709	T	T	C	Gcr1, Nrg1
MAE1	-989	T	C	T	Stp1, Stp2
	-707	A	A	G	Rtg1, Rtg3
	-694	G	G	A	Mot3
	-667	T	T	A	Azf1
	-351	C	C	G	Rtg1, Rtg3
RGT1	-640	A	G	A	Rtg1, Rtg3, Stb5
	-562	C	T	C	Ash1
	-438	C	A	C	Rtg1, Rtg3
	-241	A	C	T	Ste12
