# Supplementary material for: QTL mapping of volatile compound production in Saccharomyces cerevisiae during alcoholic fermentation
Source: BMC Genomics. 2018 Mar 1;19:166. doi: 10.1186/s12864-018-4562-8 (PMC5831830; doi:10.1186/s12864-018-4562-8)
Supplement: Supplementary file 7 — Table of primers used in this study. (XLSX 295 kb) [file 12864_2018_4562_MOESM7_ESM.xlsx]

## Sheet: Additional file 7
Primer name	Nucleotide sequence (5‘ -> 3‘)
del_ACP1_fw	ACAAACAACACAACTAACTCAATACAGCACCTTCCTTGCCTTCGTACGCTGCAGGTCGAC
del_ACP1_rv	GGGGTGACACGATACAATATAATAGAGCGGGGACGGACACGCATAGGCCACTAGTGGATCTG
del_AGP1_fw	AGAAGAAGCACGCTAATATAGACAAAGATAGCTTCGCACATTCGTACGCTGCAGGTCGAC
del_AGP1_rv	CAAAAATGAATAAATATAAAAGAAGTAAATGCTTTTTTTTGCATAGGCCACTAGTGGATCTG
del_AGP2_fw	AAGCTGCACTTACATTTTGCTTCCATAACTTTTGCCAAGCTTCGTACGCTGCAGGTCGAC
del_AGP2_rv	GCAGTCAATTTAAATTTGTGAATATAACGACATAATTGCAGCATAGGCCACTAGTGGATCTG
del_ALP1_fw	GTAGTGTTGCGATTATTGCCATGGATGAAACTGTGAACATTTCGTACGCTGCAGGTCGAC
del_ALP1_rv	GTGGTATGGAGTATTATTCTAAAATTATGAAAGGACATCCGCATAGGCCACTAGTGGATCTG
del_12@227_fw	TATTATTGTAATATGGGCGATGGTTAGGGTGACGGCGACTTTCGTACGCTGCAGGTCGAC
del_12@227_rv	GACGTGAAAAGCGGATCGTGTGTGTCTTGTATTTACGATGGCATAGGCCACTAGTGGATCTG
del_FAS1_fw	ATTTATTCGCCACACCTAACTGCTCTATTATTCGCTCATCTTCGTACGCTGCAGGTCGAC
del_FAS1_rv	AAGTTAAATATTTCTTACGGTTATATAATCACTTAAGAAAGCATAGGCCACTAGTGGATCTG
del_FAT3_fw	AAGGCGTTTGCTGCCTTAACCCAATTGATGGAAAATTCGGTTCGTACGCTGCAGGTCGAC
del_FAT3_rv	CAAGAAGGTCTGAGGGTTTTCTTGAGCCCAGGAAGTCAGCGCATAGGCCACTAGTGGATCTG
del_HXT3_fw	ATAGAATCACAAACAAAATTTACATCTGAGTTAAACAATCTTCGTACGCTGCAGGTCGAC
del_HXT3_rv	TAAAATACACTATTATTCAGCACTACGGTTTAGCGTGAAAGCATAGGCCACTAGTGGATCTG
del_HXT6_fw	GGCTTGCAGACAATGGAGAGCAAATGGGTATACAATATAGTTCGTACGCTGCAGGTCGAC
del_HXT6_rv	CAGAATTAGAGTGCATTTCAAATGCACAAATTAGAGCGTGGCATAGGCCACTAGTGGATCTG
del_HXT7_fw	CTTCACAATGTTCGAATCTATTCTTCATTTGCAGCTATTGTTCGTACGCTGCAGGTCGAC
del_HXT7_rv	GAGTACATTTCAAATGCACAAATTAGAGCGTGATCATGAAGCATAGGCCACTAGTGGATCTG
del_ILV6_fw	AATCTTTAGAACATCTGAGCTCACTAACCCAGTCTTTCTATTCGTACGCTGCAGGTCGAC
del_ILV6_rv	AGGAGAGTCCCGAGGGCGATCGCAAGGCCGAGAGACTAACGCATAGGCCACTAGTGGATCTG
del_IXR1_fw	CTGTGATATACGTACGACGCTAACAGTACCCACAACTGCATTCGTACGCTGCAGGTCGAC
del_IXR1_rv	TGGGATAATGTTACAGTGGAAAACTAAAGTTGTTTATTTGGCATAGGCCACTAGTGGATCTG
del_LEU9_fw	GGATAATACTATCAGCACATTATCATTTAGCCGCGTAGCCTTCGTACGCTGCAGGTCGAC
del_LEU9_rv	TATATATATAACATGAGTAATCATAAGCTACTCCTTTCTAGCATAGGCCACTAGTGGATCTG
del_MAE1_fw	AGTGCACATAAATACCAAGACAAAAGGTAGAAATACGGTTTTCGTACGCTGCAGGTCGAC
del_MAE1_rv	TTTTTTTTTTTAAGTGCAGGCGTTGGTTATGCTTCGTCTAGCATAGGCCACTAGTGGATCTG
del_NRG1_fw	CTCGACCAGCATATTACTACCCTTCGCAAACTTTCAGGCATTCGTACGCTGCAGGTCGAC
del_NRG1_rv	AGTAGTACTGCTAATGAGAAAAACACGGGTATACCGTCAAGCATAGGCCACTAGTGGATCTG
del_PXA2_fw	ATAATAATACAATTAAAAGTTACCGAAGAAAGATTTTATATTCGTACGCTGCAGGTCGAC
del_PXA2_rv	CAATTTATACATGATTTGGATTCTCCTTTGGCTATGTATGGCATAGGCCACTAGTGGATCTG
del_RGS2_fw	CCTTTGATACATAAAACGAAGAAAATTCAGCACATGCCAGTTCGTACGCTGCAGGTCGAC
del_RGS2_rv	TGAAGATATTTGTGTCTCCACAGATGATGAAGAGGCTATCGCATAGGCCACTAGTGGATCTG
del_RGT1_fw	GAAGCTGTACTCTTCTCTCAAACTCCAATATATTTCAAATTTCGTACGCTGCAGGTCGAC
del_RGT1_rv	GGAGAACCTGACCTACAGGAGAAGGGAGCATAGTTACCTGGCATAGGCCACTAGTGGATCTG
del_SIR2_fw	CATTCAAACCATTTTTCCCTCATCGGCACATTAAAGCTGGTTCGTACGCTGCAGGTCGAC
del_SIR2_rv	TATTAATTTGGCACTTTTAAATTATTAAATTGCCTTCTACGCATAGGCCACTAGTGGATCTG
del_YDL124W_fw	TAAACGGTTGTGTTACCCTAAAGAAACAGAGGTCAGTTAATTCGTACGCTGCAGGTCGAC
del_YDL124W_rv	ATACAAAACAAATATGACTCGTACATAAATTGTCCGGTATGCATAGGCCACTAGTGGATCTG
Hygro_rv	TGTTATGCGGCCATTGTC
tal_12@227_1	CGCCAGCATCAACATTAC
tal_12@227_2	CGCCGGCATCAACATTAC
test_ACP1_fw	GATAAGGCCGGTGCAACTTC
test_AGP1_fw	TTCTTCAGTGCCGCTTGAG
test_AGP2_fw	CGCCAAACCGGACCATTTAGATTC
test_ALP1_fw	CAGCTCCACTCCACATAAG
test_12@227_fw	ATATGGGCGATGGTTAGGG
test_FAS1_fw	ATTCGCCACACCTAACTG
test_FAT3_fw	TTTCTGCTTCGCTGTCTTCC
test_HXT3_fw	CGCGGAACATTCTAGCTCG
test_HXT6_fw	GATGTCTCGGATCTGTATGC
test_HXT7_fw	CCCACCATCTTTCGAGATCC
test_ILV6_fw	CAGACCGTCATGCAAGAATC
test_IXR1_fw	ATGGGTGGAACGGTTACTGAC
test_LEU9_fw	TTCTGGCTAGTTCCCTCGTTTC
test_MAE1_fw	CTTGGCTTCGACTCATCATC
test_NRG1_fw	CCTCAGGGAAAGCCAAGAAATG
test_PXA2_fw	AGATTAAGGGCGGCAATG
test_RGS2_fw	ACGCCGTTGCAGCTAAAGTC
test_RGT1_fw	GCTTATGAGCACCAGAGAC
test_SIR2_fw	GGCCTGCTATTTCTGTATCG
test_YDL124W_fw	TCCGCTTTCCAGTCGAACAC
test_YLR278C_fw	ACCTGAATCGCATCGTGTG
